# Supplementary material for: Ensemble method for dengue prediction
Source: PLoS One. 2018 Jan 3;13(1):e0189988. doi: 10.1371/journal.pone.0189988 (PMC5752022; doi:10.1371/journal.pone.0189988)
Supplement: S1 File — (ZIP) [file pone.0189988.s001.zip]

Archive with 41 entries (41 files):
- S1_FigA.tif
- S1_FigAA.tif
- S1_FigB.tif
- S1_FigBB.tif
- S1_FigC.tif
- S1_FigCC.tif
- S1_FigD.tif
- S1_FigDD.tif
- S1_FigE.tif
- S1_FigEE.tif
- S1_FigF.tif
- S1_FigFF.tif
- S1_FigG.tif
- S1_FigGG.tif
- S1_FigH.tif
- S1_FigHH.tif
- S1_FigI.tif
- S1_FigII.tif
- S1_FigJ.tif
- S1_FigJJ.tif
- S1_FigK.tif
- S1_FigKK.tif
- S1_FigL.tif
- S1_FigLL.tif
- S1_FigM.tif
- S1_FigMM.tif
- S1_FigN.tif
- S1_FigNN.tif
- S1_FigO.tif
- S1_FigP.tif
- S1_FigQ.tif
- S1_FigR.tif
- S1_FigS.tif
- S1_FigT.tif
- S1_FigU.tif
- S1_FigV.tif
- S1_FigW.tif
- S1_FigX.tif
- S1_FigY.tif
- S1_FigZ.tif
- S1_File.pdf
